# Supplementary material for: Retinal Thickening and Photoreceptor Loss in HIV Eyes without Retinitis
Source: PLoS One. 2015 Aug 5;10(8):e0132996. doi: 10.1371/journal.pone.0132996 (PMC4526563; doi:10.1371/journal.pone.0132996)
Supplement: S1 Table — Group A is the HIV-positive group, Group B is the HIV-negative group. Columns ending in A are for group A. Columns ending in B are for group B. IDA and IDB have the ID numbers for groups A and B, respectively. EyeA and EyeB show which eye was examined for groups A and B, respectively. NasalA and NasalB show the cone photoreceptor count for nasal quadrant for groups A and B, respectively. TemporalA and TemporalB show the cone photoreceptor count for temporal quadrant for groups A and B, respectively. SuperiorA and SuperiorB show the cone photoreceptor count for superior quadrant for groups A and B, respectively. InferiorA and InferiorB show the cone photoreceptor count for inferior quadrant for groups A and B, respectively. (XLSX) [file pone.0132996.s001.xlsx]

## Sheet: Sheet1
IDA	EyeA	IDB	EyeB	NasalA	NasalB	TemporalA	TemporalB	SuperiorA	SuperiorB	InferiorA	InferiorB
A01	OD	B01	OD	11287	17600	19748	23604	14167	17889.5
A01	OS	B02	OS	14365	23560.5	12847	17927	14269	19240	16996	19175
A02	OD	B03	OD			13713.2	19827.2			12986.3	23754
A02	OS	B03	OS	10663	16856			10637	18940
A03	OD	B04	OD					13062.8	22919.8
A04	OD	B05	OD	20031.7	24910	13739.7	24210.7			10496	25659
A04	OS	B05	OS
A05	OD	B06	OD	18541.7	24651.3	14826	20533	14968	22973	16996	24976
A05	OS	B06	OS	20066	25500.7	21733.3	23875.3			18611	25521.3
A06	OD	B07	OD	16568.5	22446.5	16124.5	18198.5	19719.3	22548.3	17787.5	20362.5
A06	OS	B07	OS			21288.3	20305.3	16635.3	20331.7	18158.5	20685.2
