# Supplementary material for: Retinal Thickening and Photoreceptor Loss in HIV Eyes without Retinitis
Source: PLoS One. 2015 Aug 5;10(8):e0132996. doi: 10.1371/journal.pone.0132996 (PMC4526563; doi:10.1371/journal.pone.0132996)
Supplement: S2 Table — Group A is the HIV-positive group, Group B is the HIV-negative group. Columns starting with A are for group A. Columns starting with B are for group B. A-ID and B-ID have the ID numbers for groups A and B, respectively. A-Eye and B-Eye show which eye was examined for groups A and B, respectively. The next column shows the raw data for retinal thickness at fovea center (Fovea center). The next columns show the data along the line through the macular center for total retinal thickness, outer retina, inner retina, RNFL, GCL, IPL, INL, OPL, ONL, ISOS layer and BM layer. The subsequent columns show the data along the line inferior to the fovea for total retinal thickness, outer retina, inner retina, RNFL, GCL, IPL, INL, OPL, ONL, ISOS layer and BM layer. The next columns show the data along the line superior to the fovea for total retinal thickness, outer retina, inner retina, RNFL, GCL, IPL, INL, OPL, ONL, ISOS layer and BM layer. (XLSX) [file pone.0132996.s002.xlsx]

## Sheet: Sheet1
B-ID	B-Eye	B-Fovea center	B-macular line-total retina	B-macular line-outer retina	B-macular line-inner retina	B-macular line-RNFL	B-macular line-GCL	B-macular line-IPL	B-macular line-INL	B-macular line-OPL	B-macular line-ONL	B-macular line-ISOS	B-macular line-BM	B-inferior line-total retina	B-inferior line-outer retina	B-inferior line-inner retina	B-inferior line-RNFL	B-inferior line-GCL	B-inferior line-IPL	B-inferior line-INL	B-inferior line-OPL	B-inferior line-ONL	B-inferior line-ISOS	B-inferior line-BM	B-superior line-total retina	B-superior line-outer retina	B-superior line-inner retina	B-superior line-RNFL	B-superior line-GCL	B-superior line-IPL	B-superior line-INL	B-superior line-OPL	B-superior line-ONL	B-superior line-ISOS	B-superior line-BM	A-ID	A-Eye	A-Fovea center	A-macular line-total retina	A-macular line-outer retina	A-macular line-inner retina	A-macular line-RNFL	A-macular line-GCL	A-macular line-IPL	A-macular line-INL	A-macular line-OPL	A-macular line-ONL	A-macular line-ISOS	A-macular line-BM
B01	OD	202	240.5	54.5	66.5	33	9	24	40.5	21.5	57.5	37	18	325.5	53	112	26.5	61	25.5	44.5	19.5	96	37.5	15.5	330	69	133.5	30.5	39	62	57	27.5	43	27.5	42.5	A01	OD	222	252	81.5	40.5	11	13.5	16	17	20.5	92.5	34	48
B01	OS	228	263.5	55.5	45	20	10	17.5	3	18	134	38	17.5	342.5	64	134.5	35.5	60.5	39	48.5	19.5	76.5	30.5	33.5	333.5	66.5	138.5	36.5	38.5	64.5	42.5	32.5	47.5	32.5	39	A01	OS	211	243.5	76	38	10	14.5	13.5	15.5	17	97	29.5	47
B02	OD	226	240	80	39	1.5	8	28.5	-11.5	13.5	118	24.5	56	298	67	111.5	39.5	23	49	38	22	59.5	26.5	40.5	318	67	125	37	37	50.5	39.5	21	65	24.5	42.5	A02	OD	216	260.5	91.5	27.5	17	5	5.5	18.5	15.5	106	36.5	54.5
B02	OS	215	233.5	72	27	118	3.5	94	97	4	31.5	16.5	57	297.5	69	109	33	17	45.5	40	24.5	54.5	25.5	43.5	315	56.5	120.5	38.5	44	37.5	39.5	25	71.5	35	23.5	A02	OS	211	258	89	33	17	7.5	8.5	21	19.5	95.5	33.5	55.5
B03	OD	218	232.5	93	15.5	4.5	6	5.5	7	12.5	104	31	61.5	315	72.5	116.5	31.5	60	24	33.5	21.5	71.5	24.5	48	323.5	75.5	116	30.5	50.5	34	38	25.5	69	25.5	50	A03	OD	233	259	85.5	36	123	12	-99.5	117	11	20.5	15	59
B03	OS	211	230.5	90	16	6	5.5	4	7	14.5	102.5	27.5	62	317	72.5	115.5	30	55	30.5	36	23.5	70	25	47.5	319.5	75	115	28.5	50	36.5	42.5	22	65	25.5	49.5	A03	OS	236	259	81.5	28.5	11.5	14	11	20	16	106.5	30.5	50.5
B04	OD	205	253	86	32.5	85.5	15	-67.5	116.5	9	26.5	32.5	35.5	342	72	124	32	260	51.5	36	37.5	72.5	27	44	363	81.5	129.5	33.5	41	54	45.5	25.5	80.5	24	57	A04	OD	235	278.5	93	46	10	17	19.5	15.5	18.5	105	27.5	65
B04	OS	200	251.5	82	35	101	14.5	-80.5	136	11	18	31	20.5	361.5	67	148.5	35.5	38.5	74.5	106.5	24	31.5	37.5	14	361	74.5	133	44.5	28	60.5	45	108	85.5	27	47.5	A04	OS	231	280.5	102	54.5	15.5	20.5	18	15.5	23	85.5	37	65
B05	OD	217	248	88	26	15	4.5	6	13	14.5	106	27.5	60.5	315.5	64.5	127.5	44	50.5	34.5	36	21	72	32	28	345	65.5	150	37.5	58	55	42	34.5	56	27	39.5	A05	OD	210	246	73.5	35	26.5	20	-10.5	92.5	16	54.5	31.5	14.5
B05	OS	207	239.5	89.5	24.5	12	6.5	6	8.5	14.5	102	33.5	56.5	338	71	134	38	66	30	41	22.5	69	25.5	45.5	346	73.5	143.5	44.5	60.5	38.5	39.5	20.5	68.5	26	48	A05	OS	216	256.5	92.5	33	235.5	62
B06	OD	240	262.5	78.5	54	17	22.5	18.5	25.5	16.5	91	22.5	54	329	59	136	31	47	58	44.5	20	69.5	22.5	36.5	339	67.5	134	42.5	45.5	46	41	19.5	76	19.5	48	A06	OD	215	256.5	100.5	30.5	10.5	9	12	16	13	96.5	37.5	63
B06	OS	235	262	86	45	15.5	13.5	13.5	19	19.5	92.5	25	61	345	75	132.5	54.5	50.5	41.5	48	21.5	69	21.5	54.5	329.5	64	129	41	55	34	45	21.5	71	23	40.5	A06	OS	217	260	88.5	32.5	11.5	13	8	13.5	30	109	27	62
B07	OD	228	252.5	88.5	31.5	7.5	10	14	15	18	99	32.5	56	319.5	68.5	127	40.5	54.5	32	43.5	19	61	28	41	310	64	121.5	40.5	54.5	32	43.5	21.17	61	28	41	A07	OD	217	251.5	82.5	34	6.5	16.5	11.5	13.5	15	107.5	31	51
B07	OS	228	253	90	33.5	8.5	11	14.5	13	16	99.5	33	57	321.5	70	130.5	40.5	59	31.5	39.5	20	61	28	43	325	69.5	126.5	28	60.5	38	48.5	18.5	62.5	30	39.5	A07	OS	229	262	77	36.5	17	12.5	7.5	26	27	114.5	38	19
B08	OD	198	227	90.5	21	4.5	10	6.5	10	14	91.5	34	56.5	309.5	79.5	122	40	35.5	41	43.5	23.5	40.5	34.5	45	311.5	73.4	122.5	39	31	33	40.5	22.5	50.5	31	44.5	A08	OD	287	310.5	83.5	63	25	22.5	18.5	39	24.5	95.5	34.5	49.5
B08	OS	198	229.5	94.5	19	2.5	9.5	7	10.5	13.5	93	35	59	305.5	79.5	119	38.5	39	43	41	23	42	33	47.5	315	81	121.5	37.5	36.5	48.5	44.5	23.5	45.5	32	46.5	A08	OS	291	319.5	80.5	67.5	27.5	25	15	43	24.5	103.5	30.5	50.5
B09	OD	196	242.5	98.5	30	14	5.5	10.5	14.5	16	83.5	36.5	62	325.5	77.5	123	36	54.5	32	41.5	23.5	60.5	29	48.5	332.5	84	121	34.5	51.5	34.5	37.5	33	57	29	55.5	A09	OD	255	283.5	83.5	44.5	22.5	31.5	-10	148.5	13.5	19	37.5	20
B09	OS	186	243.5	98	30.5	10.5	11	8.5	15	16	85	33.5	64.5	311.5	84.5	115	34.5	47	33.5	37	23	52	33.5	50.5	336.5	84	118	34	58.5	26	46	23.5	65	30	53.5	A09	OS	255	288.5	86	44.5	22.5	36.5	-15	102	31.5	52	38	21.5
B10	OD	209	239.5	62	24.5	9.5	7.5	6.5	11	15.5	122	33.5	34.5	319.5	62	131	36.5	57.5	31.5	40.5	28.5	61	25	33	315	61	123.5	33	46	49	40	25	66.5	26	34.5	A10	OD	240	278.5	87.5	49	15.5	15.5	19	24	18.5	100	32.5	54.5
B10	OS	214	237.5	71.5	24.5	17.5	4.5	3	10	19.5	111.5	31.5	26	315	56.5	120	30.5	50.5	38.5	41	28	71	29.5	26.5	318	63	120.5	28.5	62.5	28.5	38	32.5	64.5	30	32	A10	OS	224	265.5	84	38	15	11.5	12	20.5	18	104.5	28	56
[truncated: 22 more columns]
